# Supplementary material for: Alterations in Bacterial Metabolism Contribute to the Lifespan Extension Exerted by Guarana in Caenorhabditis elegans
Source: Nutrients. 2022 May 9;14(9):1986. doi: 10.3390/nu14091986 (PMC9105138; doi:10.3390/nu14091986)
Supplement: Supplementary file 1 [file nutrients-14-01986-s001.zip]

Archive with 1 entries (1 files):
- nutrients-1684588-supplementary.pdf
